# Supplementary material for: Influence of rootstock on endogenous hormones and color change in Cabernet Sauvignon grapes
Source: Sci Rep. 2023 Apr 24;13:6608. doi: 10.1038/s41598-023-33089-z (PMC10125983; doi:10.1038/s41598-023-33089-z)
Supplement: Supplementary file 1 — Supplementary Information. [file 41598_2023_33089_MOESM1_ESM.xls]

## Sheet: hormone
	单位：ng/g
7.28果皮（一）					果皮
激素种类	GA	IAA	ABA			IAA			GA			ABA
出峰时间						平均	误差	差异性	平均	误差	差异性	平均	误差	差异性
处理					CS	114.967	4.93716	e	13.4333	1.75942	d	242.867	4.06639	f
CS-1	13.6	113.2	243.5		5BB	127.5	2.57294	d	16.6667	1.71529	c	279.933	5.45914	d
CS-2	11.2	121.7	237.6		河岸葡挞	172.833	2.70842	a	23.7	1.44453	a	326.2	6.20054	a
CS-3	15.5	110	247.5		SO4	125.467	4.73662	d	13.4333	0.817856	d	257	1.57692	e
5BB-1	14.6	127.6	287.4		140R	161.433	2.24549	b	18.4667	0.54365	bc	312.767	3.10841	b
5BB-2	16.6	124.3	277.9		3309M	142.533	3.34896	c	20.4	0.668331	b	296.633	2.46351	c
5BB-3	18.8	130.6	274.5
河岸葡萄-1	23.4	173.6	324.5
河岸葡萄-2	25.6	175.7	334.5
河岸葡萄-3	22.1	169.2	319.6
SO4-1	12.4	125.6	256.6
SO4-2	13.5	131.2	259.1
SO4-3	14.4	119.6	255.3
140R-1	18.8	161.4	312.5
140R-2	18.9	158.7	316.7
140R-3	17.7	164.2	309.1
3309M-1	19.5	142.4	300.1
3309M-2	21.1	146.7	294.6
3309M-3	20.6	138.5	295.2
8.8果皮（二）					果皮
激素种类	GA	IAA	ABA			IAA			GA			ABA
出峰时间						平均	误差	差异性	平均	误差	差异性	平均	误差	差异性
处理					CS	174.233	2.20958	b	28.2667	1.35974	b	333.033	2.85346	d
CS-1	28.8	173.6	330.1		5BB	165.1	2.72886	c	29.6667	1.99388	b	339.1	1.63911	cd
CS-2	29.6	171.9	332.1		河岸葡挞	183.967	2.13594	a	28.4333	0.703957	b	353.367	1.60485	a
CS-3	26.4	177.2	336.9		SO4	157.167	1.82635	d	27.2667	1.72111	b	343.033	9.99344	bcd
5BB-1	27.7	164.2	338.9		140R	167.5	1.92007	c	34.1333	2.00389	a	351.2	1.13431	ab
5BB-2	28.9	168.8	337.2		3309M	156.533	1.85712	d	29.7667	1.53261	b	347.5	1.34907	abc
5BB-3	32.4	162.3	341.2
河岸葡萄-1	28.6	186.4	352.6
河岸葡萄-2	29.2	181.2	355.6
河岸葡萄-3	27.5	184.3	351.9
SO4-1	25.5	159.6	331.4
SO4-2	29.6	156.7	341.9
SO4-3	26.7	155.2	355.8
140R-1	34.3	167.4	351.9
140R-2	36.5	169.9	349.6
140R-3	31.6	165.2	352.1
3309M-1	30.8	158.4	345.8
3309M-2	30.9	154	349.1
3309M-3	27.6	157.2	347.6
8.18果皮（三）					果皮
激素种类	GA	IAA	ABA			IAA			GA			ABA
出峰时间						平均	误差	差异性	平均	误差	差异性	平均	误差	差异性
处理					CS	135.067	2.55908	a	27.1667	1.16714	a	251.3	1.55134	a
CS-1	28.4	135.6	252.9		5BB	126.3	2.62425	b	26.7	0.860233	a	247.267	2.24846	a
CS-2	27.5	131.7	251.8		河岸葡挞	113.767	1.64992	d	22.7333	0.694422	b	206.867	3.52168	d
CS-3	25.6	137.9	249.2		SO4	125.933	1.4197	b	25.9	1.38804	a	234.833	3.51884	b
5BB-1	25.6	122.6	248.6		140R	108.533	2.3041	e	20.9333	0.555778	b	227.8	2.49933	c
5BB-2	26.8	127.9	249.1		3309M	120.2	1.33666	c	22.4	0.668331	b	228.067	2.09815	c
5BB-3	27.7	128.4	244.1
河岸葡萄-1	23.6	111.6	202.1
河岸葡萄-2	22.7	114.1	210.5
河岸葡萄-3	21.9	115.6	208
SO4-1	24.2	124.6	239.7
SO4-2	27.6	127.9	231.5
SO4-3	25.9	125.3	233.3
140R-1	21.7	110.5	224.6
140R-2	20.7	109.8	228.1
140R-3	20.4	105.3	230.7
3309M-1	23.1	120.6	225.1
3309M-2	22.6	121.6	229.6
3309M-3	21.5	118.4	229.5
8.28果皮（四）					果皮
激素种类	GA	IAA	ABA			IAA			GA			ABA
出峰时间						平均	误差	差异性	平均	误差	差异性	平均	误差	差异性
处理					CS	84.2	3.13794	a	25.3333	0.817856	a	138.033	3.32298	a
CS-1	25.7	81.5	133.6		5BB	84.8	0.852447	b	19.7	1.94422	b	138.767	1.06562	a
CS-2	24.2	82.5	138.9		河岸葡挞	60.8	0.94163	cd	18.6967	1.07549	b	129.433	4.89376	b
CS-3	26.1	88.6	141.6		SO4	74.1	2.56645	c	19.2	1.04243	b	131.233	1.73269	b
5BB-1	18.8	84.3	138.9		140R	57.8667	6.22382	d	16.7	0.860233	bc	121.567	0.77603	c
5BB-2	17.9	86	137.4		3309M	64.2	2.98105	c	15.1333	2.61576	c	127.667	1.47271	b
5BB-3	22.4	84.1	140
河岸葡萄-1	20.19	59.9	128.6
河岸葡萄-2	17.7	60.4	123.9
河岸葡萄-3	18.2	62.1	135.8
SO4-1	17.8	71.9	129.5
SO4-2	20.3	72.7	130.6
SO4-3	19.5	77.7	133.6
140R-1	15.6	59.3	122.5
140R-2	17.7	58.7	121.6
140R-3	16.8	55.6	120.6
3309M-1	14.2	60.5	125.8
3309M-2	12.5	64.3	127.8
3309M-3	18.7	67.8	129.4
9.8果皮（五）					果皮
激素种类	GA	IAA	ABA			IAA			GA			ABA
出峰时间						平均	误差	差异性	平均	误差	差异性	平均	误差	差异性
处理					CS	58.7	3.26905	a	16.8667	0.928559	a	147	2.27303	b
CS-1	17.2	54.1	144		5BB	54.1	1.47196	a	13.7	1.08012	b	145.867	2.67125	b
CS-2	17.8	60.6	149.5		河岸葡挞	54.6667	3.29983	a	13.5333	1.24722	b	155.933	1.40554	a
CS-3	15.6	61.4	147.5		SO4	53.1667	1.83727	a	10.3333	0.385861	c	147.233	1.91891	b
5BB-1	12.7	54.6	149.6		140R	55.4	2.94279	a	7.2	2.05426	d	153.633	4.53897	a
5BB-2	13.2	52.1	143.5		3309M	57.5	2.1	a	7.66667	0.713364	d	154.367	1.24722	a
5BB-3	15.2	55.6	144.5
河岸葡萄-1	15.2	54	157.9
河岸葡萄-2	13.2	51	155.2
河岸葡萄-3	12.2	59	154.7
SO4-1	10.5	51.4	147.2
SO4-2	10.7	52.4	144.9
SO4-3	9.8	55.7	149.6
140R-1	5.6	51.7	152.7
140R-2	5.9	58.9	148.6
140R-3	10.1	55.6	159.6
3309M-1	6.7	57. 8	155.7
3309M-2	8.4	59.6	154.7
3309M-3	7.9	55.4	152.7

## Sheet: CIRG
2020.7.28
		①			②			③			④			⑤
	L	A	B	L	A	B	L	A	B	L	A	B	L	A	B
CS-1	35.08	0.01	21.01	34.64	-0.78	18.62	37.9	0.09	19.19	35	3.38	15.91	25.8	12.26	5.37
CS-2	37.37	-0.61	20.79	38.82	-1.17	18.52	39.23	-0.59	17.4	35.59	3.12	15.87	25.11	11.94	5.31
CS-3	36.39	-0.45	21.38	35.3	-0.64	21.87	40.48	-0.42	18.4	33.73	5.17	14.11	28.02	9.47	8.34
CS-4	39.26	-0.57	23.32	39.71	-1.28	19.84	41.21	-0.86	17.49	39.14	2.81	11.22	24.35	13.18	5.39
		①			②			③			④			⑤
	L	A	B	L	A	B	L	A	B	L	A	B	L	A	B
5BB-1	29.46	0.04	17.91	28.9	5.2	16.4	31.4	-0.47	13.47	37.62	-0.11	15.26	29.47	2.36	5.66
5BB-2	27.55	1.21	16.54	29.47	0.05	17.64	33.42	5.36	12.67	33.41	5.61	17.31	30.13	-0.3	7.92
5BB-3	25.71	2.41	22.4	30.03	0.67	18.97	29.81	7.27	11.42	36.4	2.44	21.6	32.36	0.7	9.6
5BB-4	24.32	4.66	17.66	32.1	6.2	16.72	33.6	6.36	16.81	32.12	3.1	10.36	31.11	-1.6	10.31
		①			②			③			④			⑤
	L	A	B	L	A	B	L	A	B	L	A	B	L	A	B
河岸-1	26.31	17.63	2.04	27.63	16.54	3.64	23.4	5.4	8.47	26.32	8.21	0.44	29.95	13.54	0.17
河岸-2	22.54	19.44	3.07	34.62	17.62	1.37	25.76	6.77	8.66	19.66	9.47	5.6	30.14	5.47	3.07
河岸-3	27.63	19.61	1.12	23.26	18.3	4.4	22.61	8.14	11.46	14.33	11.62	7.17	27.31	9.08	7.81
河岸-4	24.66	22.63	-0.34	26.71	16.2	-0.4	19.44	5.67	17.62	15.71	9.41	0.79	23.21	5.02	4.97
		①			②			③			④			⑤
	L	A	B	L	A	B	L	A	B	L	A	B	L	A	B
S04-1	22.7	12.55	6.49	34.89	1.76	13.36	28.91	5.8	0.19	28.22	10.08	4.06	32.99	3.98	13.52
S04-2	25.07	11.35	4.86	32.43	6.58	11.81	28.44	6.47	0.18	30.52	7.22	3.26	36.9	0	14.93
S04-3	23.21	12.96	8.97	37.96	-1.3	14.81	24.18	6.64	2.07	28.2	9.79	6.34	38.16	0.4	17.38
S04-4	21.2	12.86	6.61	37.31	-0.07	15.93	28.62	4.46	-1.14	26.52	11.74	5.01	32.67	5.08	13.32
		①			②			③			④			⑤
	L	A	B	L	A	B	L	A	B	L	A	B	L	A	B
140R-1	24.12	7.78	2.19	21.08	5.5	2.83	24.17	6.31	1.59	24.9	10.07	1.73	25.04	3.2	-0.71
140R-2	23.1	7.22	2.51	20.7	4.63	3.17	22.21	5.08	2.14	24.04	11.63	3.91	22.26	5.74	2.16
140R-3	22.28	6.79	2.55	26.4	1.18	-0.9	21.54	11.16	4.59	26.44	11.23	3.12	24.18	4.66	0.87
140R-4	22.97	5.71	1.79	21.07	2.84	2.46	23.7	6.83	2.21	27.07	11.08	3.05	29.67	5.26	1.92
		①			②			③			④			⑤
	L	A	B	L	A	B	L	A	B	L	A	B	L	A	B
3309M-1	21.7	4.48	2.83	21.51	6.48	3.93	21.05	1.76	1.87	23.89	4.76	2.39	23.62	2.32	1.03
3309M-2	21.35	5.25	2.91	21.14	5.31	3.91	14.88	2.41	2.67	23.14	6.97	2.67	22.81	1.7	1.33
3309M-3	31.84	0.61	-2.59	23.89	3.75	1.21	22.55	2.79	1.37	23.66	5.11	1.74	22.92	1.75	1.54
3309M-4	20.18	5.36	4.65	21.92	4.77	3.18	22.43	1.48	0.85	21.88	5.39	3.12	23.33	2.34	0.36
2020.8.8
		①			②			③			④			⑤
	L	A	B	L	A	B	L	A	B	L	A	B	L	A	B
CS-1	24.8	9.37	1.86	25.51	9.98	5.24	22.63	3.63	1.85	20.26	10.5	4.97	22.05	9.99	3.51
CS-2	24.46	10.37	3.8	29.47	7.87	5.32	22.71	3.74	1.83	22.12	10.47	3.48	22.16	10.35	3.28
CS-3	23.56	8.58	3.62	24.6	10.32	4.65	23.02	2.82	1.35	23.04	8.19	1.83	24.92	9.77	2.88
CS-4	26.92	5.43	-0.73	24.79	10.16	4.53	22.27	5.63	2.48	19.93	9.34	4.64	22.73	12.16	4.64
		①			②			③			④			⑤
	L	A	B	L	A	B	L	A	B	L	A	B	L	A	B
5BB-1	22.7	12.55	6.49	34.89	1.76	13.36	28.91	5.8	0.19	28.22	10.08	4.06	32.99	3.98	13.52
5BB-2	25.07	11.35	4.86	32.43	6.58	11.81	28.44	6.47	0.18	30.52	7.22	3.26	36.9	0	14.93
5BB-3	23.21	12.96	8.97	37.96	-1.3	14.81	24.18	6.64	2.07	28.2	9.79	6.34	38.16	0.4	17.38
5BB-4	21.2	12.86	6.61	37.31	-0.07	15.93	28.62	4.46	-1.14	26.52	11.74	5.01	32.67	5.08	13.32
		①			②			③			④			⑤
	L	A	B	L	A	B	L	A	B	L	A	B	L	A	B
河岸-1	24.8	9.37	1.86	25.51	9.98	5.24	22.63	3.63	1.85	20.26	10.5	4.97	22.05	9.99	3.51
河岸-2	24.46	10.37	3.8	29.47	7.87	5.32	22.71	3.74	1.83	22.12	10.47	3.48	22.16	10.35	3.28
河岸-3	23.56	8.58	3.62	24.6	10.32	4.65	23.02	2.82	1.35	23.04	8.19	1.83	24.92	9.77	2.88
河岸-4	26.92	5.43	-0.73	24.79	10.16	4.53	22.27	5.63	2.48	19.93	9.34	4.64	22.73	12.16	4.64
		①			②			③			④			⑤
	L	A	B	L	A	B	L	A	B	L	A	B	L	A	B
S04-1	24.8	9.37	1.86	25.51	9.98	5.24	22.63	3.63	1.85	20.26	10.5	4.97	22.05	9.99	3.51
S04-2	24.46	10.37	3.8	29.47	7.87	5.32	22.71	3.74	1.83	22.12	10.47	3.48	22.16	10.35	3.28
S04-3	23.56	8.58	3.62	24.6	10.32	4.65	23.02	2.82	1.35	23.04	8.19	1.83	24.92	9.77	2.88
S04-4	26.92	5.43	-0.73	24.79	10.16	4.53	22.27	5.63	2.48	19.93	9.34	4.64	22.73	12.16	4.64
		①			②			③			④			⑤
	L	A	B	L	A	B	L	A	B	L	A	B	L	A	B
140R-1	23.55	1.97	1.1	22.92	3.18	1.59	21.67	4.14	2.01	19.71	6.7	3.75	19.39	2.98	3.07
140R-2	26.6	0.49	-0.99	22.91	3.56	0.93	19.86	2.67	3.03	18.41	7.38	5.28	20.94	1.83	2.07
140R-3	21.45	5.32	2.35	21.77	6.95	2.97	21.55	3.17	1.46	22.72	2.35	0.87	21.87	3.4	2.17
140R-4	23.04	4.26	1.62	25.72	2.8	-0.17				22.23	4.19	1.34	19.08	4.14	4.05
		①			②			③			④			⑤
	L	A	B	L	A	B	L	A	B	L	A	B	L	A	B
3309M-1	25.76	1.16	-0.17	30.32	-0.82	-2.73	21.86	1.35	1.25	21.99	2.62	2.42	24.93	1.16	0.16
3309M-2	20.98	1.79	2.44	29.1	0.54	-2.83	22.09	2.5	2.03	27.95	1.2	-1.52	30.46	-1.22	-2.61
3309M-3	23.65	2.55	1.76	24.36	3.95	1.05	23.85	0.72	-0.42	20.61	2.48	3.04	27.6	-0.53	-1.54
3309M-4	32.64	-1.79	-2.74	22.87	3.36	1.54	25.04	0.13	-0.86	28.61	-0.89	-1.61	25.29	1.42	-0.13
2020.8.18
		①			②			③			④			⑤
	L	A	B	L	A	B	L	A	B	L	A	B	L	A	B
CS-1	24.8	9.37	1.86	25.51	9.98	5.24	22.63	3.63	1.85	20.26	10.5	4.97	22.05	9.99	3.51
CS-2	24.46	10.37	3.8	29.47	7.87	5.32	22.71	3.74	1.83	22.12	10.47	3.48	22.16	10.35	3.28
CS-3	23.56	8.58	3.62	24.6	10.32	4.65	23.02	2.82	1.35	23.04	8.19	1.83	24.92	9.77	2.88
CS-4	26.92	5.43	-0.73	24.79	10.16	4.53	22.27	5.63	2.48	19.93	9.34	4.64	22.73	12.16	4.64
		①			②			③			④			⑤
	L	A	B	L	A	B	L	A	B	L	A	B	L	A	B
5BB-1	20.87	2.26	2.86	23.07	0.52	1.03	25.61	1.18	-1.1	23.97	0.32	0.37	28.29	-0.74	-2.73
5BB-2	20.14	1.98	2.97	28.52	-1.16	-1.79	21.44	2.39	2.15	23.91	0.33	-0.45	22.54	0.89	0.96
5BB-3	22.47	1.19	2.52	26.29	-0.49	-1.07	20.85	3.13	2.45	24.13	0.1	-0.73	29.34	-0.91	-2.9
5BB-4	20.12	2.36	3.37	25.08	0.01	-0.42	22.56	2.31	1.59	24.91	-0.57	-1.38	29.67	-1.29	-2.88
		①			②			③			④			⑤
	L	A	B	L	A	B	L	A	B	L	A	B	L	A	B
河岸-1	25.89	2.08	-0.63	22.81	2.25	0.59	22.01	1.59	1.13	20.49	2.75	2.31	24.27	0.78	-0.6
河岸-2	26.62	1.27	-0.65	27.08	1.22	-1.83	23.31	2.85	0.19	20.27	2.73	1.93	21.87	1.68	1.41
河岸-3	26.52	1.68	-1.02	22.16	3.75	1.77	20.8	2.61	2.14	21.15	3.09	2.05	23.6	2.1	0.57
河岸-4	26.59	0.63	-0.98	22.36	2.08	1.31	26.95	0.64	-2.09	22.83	2.81	1.22	27.5	-0.14	-2.32
		①			②			③			④			⑤
	L	A	B	L	A	B	L	A	B	L	A	B	L	A	B
S04-1	21.58	4.74	2.73	22.55	3.54	1.86	22.1	1.93	1.25	22.7	1.51	0.77	22.08	3.73	1.88
S04-2	22.36	3.96	2.27	20.98	4.7	3.14	22.68	1.65	1.31	23.16	0.89	0.36	27.63	0.03	-0.89
S04-3	24.59	1.36	0.01	22.06	4.06	2.98	22.88	1.8	1.52	21.7	1.57	1.93	27.1	0.16	-1.29
S04-4	21.62	3.19	1.98	20.29	3.77	3.04	26.34	0.1	-1.79	21.06	1.94	2.3	20.14	3.92	3.45
		①			②			③			④			⑤
	L	A	B	L	A	B	L	A	B	L	A	B	L	A	B
140R-1	23.55	1.97	1.1	22.92	3.18	1.59	21.67	4.14	2.01	19.71	6.7	3.75	19.39	2.98	3.07
140R-2	26.6	0.49	-0.99	22.91	3.56	0.93	19.86	2.67	3.03	18.41	7.38	5.28	20.94	1.83	2.07
140R-3	21.45	5.32	2.35	21.77	6.95	2.97	21.55	3.17	1.46	22.72	2.35	0.87	21.87	3.4	2.17
140R-4	23.04	4.26	1.62	25.72	2.8	-0.17				22.23	4.19	1.34	19.08	4.14	4.05
		①			②			③			④			⑤
	L	A	B	L	A	B	L	A	B	L	A	B	L	A	B
3309M-1	29.62	-1.05	-1.75	20.66	6.32	3.41	20.35	2.19	2.78	19.68	4.88	3.37	20.53	4.51	3.77
3309M-2	24.27	0.88	0.35	22.98	2.02	0.7	18.75	3.4	4	20.8	3.61	2	20.72	4.14	3.29
3309M-3	26.79	-0.37	-1.17	26.92	5.09	-0.7	22.2	2.19	1.41	23.28	2.23	0.26	21.4	2.98	3.17
3309M-4	22.86	0.37	-0.33	21.2	5.67	2.69	21.54	1.68	1.33	19.78	8.55	4.6	19.92	3.92	3.62
2020.8.28
		①			②			③			④			⑤
	L	A	B	L	A	B	L	A	B	L	A	B	L	A	B
CS-1	23.61	2.65	1.37	24.52	8.56	1.15	24.03	9.11	3.05	21.41	3.73	2.46	25.72	5.71	1.94
CS-2	21.07	5.1	3.22	20.87	4.18	2.61	24.01	5.69	1.21	21.94	1.93	1.89	23.83	4.85	1.21
CS-3	21.51	3.82	2.43	21.19	5.7	2.57	23.4	9.59	3.24	21.05	2.39	2.5	24.03	3.96	0.73
CS-4	22.3	3.07	1.04	29.11	6.04	4.89	22.45	7.16	2.11	20.73	3.39	2.73	22.34	4.93	2.36
		①			②			③			④			⑤
	L	A	B	L	A	B	L	A	B	L	A	B	L	A	B
5BB-1	21.7	4.48	2.83	21.51	6.48	3.93	21.05	1.76	1.87	23.89	4.76	2.39	23.62	2.32	1.03
5BB-2	21.35	5.25	2.91	21.14	5.31	3.91	14.88	2.41	2.67	23.14	6.97	2.67	22.81	1.7	1.33
5BB-3	31.84	0.61	-2.59	23.89	3.75	1.21	22.55	2.79	1.37	23.66	5.11	1.74	22.92	1.75	1.54
5BB-4	20.18	5.36	4.65	21.92	4.77	3.18	22.43	1.48	0.85	21.88	5.39	3.12	23.33	2.34	0.36
		①			②			③			④			⑤
	L	A	B	L	A	B	L	A	B	L	A	B	L	A	B
河岸-1	27.22	0.17	-0.75	30.66	-1.21	-3.02	23.36	2.33	1.87	25.17	0.71	0.99	34.57	-0.93	-0.83
河岸-2	31.5	-0.78	-2.34	29.12	-1.02	-2.96	26.17	2.52	0.5	23.57	0.87	1.31	32..07	-0.87	-1.2
河岸-3	26.14	3.19	0.65	31.3	-1.35	-3.56	25.7	0.74	0.05	23.15	1.75	1.71	26.24	0.46	1.23
河岸-4	23.96	2.48	1.37	26.24	-0.13	-1	24.43	1.33	2.09	23.3	0.22	-0.76	34.74	-1.35	-3.19
		①			②			③			④			⑤
	L	A	B	L	A	B	L	A	B	L	A	B	L	A	B
S04-1	24.76	2.16	0.73	25.63	0.72	0.08	27.64	1.71	-0.5	27.23	3.26	-1.22	20.48	0.88	-2.63
S04-2	26.02	3.9	0.13	26.73	-0.09	-1.07	25.38	0.45	-0.8	32.45	-1.17	2.84	23.61	3.09	1.59
S04-3	25.39	1.44	-0.49	24.76	0.64	-0.17	24.39	0.97	-0.12	27.28	0.24	-0.76	27.4	-0.12	-1.48
S04-4	24.99	1.73	0.75	27.47	1.08	-1.38	24.97	2.72	0.49	25.81	0.33	0.04	27.84	2.62	-1.22
		①			②			③			④			⑤
	L	A	B	L	A	B	L	A	B	L	A	B	L	A	B
140R-1	22.1	1.02	2.29	29.68	-0.44	-2.1	28.05	-0.71	-1.73	24.3	0.27	1.28	24.34	0.94	1.08
140R-2	22.11	1.32	2.08	33.71	-1.27	-2.8	24.99	0.02	0.26	24.69	0.21	1.69	22	1.23	2.64
140R-3	28.11	-0.68	-2.13	25.46	0.18	-0.24	26.37	-0.43	-0.52	23.93	0.52	1.45	22.93	0.75	1.77
140R-4	22.71	0.86	1.27	25.07	0.12	0.38	23.98	0.43	1.04	26.09	-0.59	0.11	25.08	0.62	0.6
		①			②			③			④			⑤
	L	A	B	L	A	B	L	A	B	L	A	B	L	A	B
3309M-1	22.83	1.03	1.3	24.49	5.93	1.28	25.96	0.24	-2.7	27.62	-0.64	-0.87	24.96	0.2	-0.16
3309M-2	22.04	1.04	2.03	25.71	6.12	0.87	23.97	0.72	-0.06	27.13	-0.29	0.01	22.91	3.26	1.42
3309M-3	27.92	-0.3	-0.47	21.73	4.12	2.37	23.62	0.88	0.73	24.24	0.31	0.2	26.6	1.19	-0.83
3309M-4	25.68	0.05	0.58	28.88	2.37	-1.3	25.63	-0.28	-1.11	24.41	0.22	0.33	25.36	1.4	-0.29
2020.9.8
		①			②			③			④			⑤
	L	A	B	L	A	B	L	A	B	L	A	B	L	A	B
CS-1	24.38	0.12	0.2	26.11	6.12	1.38	22.29	1.42	1.34	24.22	2.4	0.46	30.12	7.16	6.23
CS-2	27.6	-0.9	-1.3	24.95	7.27	2.76	31.43	-0.6	-2	23.02	2.53	1.74	26.77	8.15	3.76
CS-3	27.27	-0.73	-1.27	22.23	8.82	4.11	21.85	5.65	1.93	21.49	2.86	2.21	24.16	8.86	3.63
CS-4	27.09	-0.32	-1.85	22.7	5.59	1.43	22.3	2.22	1.76	22.89	1.39	0.97	25.21	9.3	3.58
		①			②			③			④			⑤
	L	A	B	L	A	B	L	A	B	L	A	B	L	A	B
5BB-1	20.44	1.38	2.65	19.24	2.31	3.86	22	1.15	2.05	24.76	-0.61	-0.68	25.59	-0.05	-1.12
5BB-2	24.9	0.6	0.07	19.85	2.05	3.64	18.97	2.35	3.51	23.01	0.09	1.18	23.08	1.9	1.1
5BB-3	21.88	0.71	1.27	20.57	1.62	2.95	26.41	-0.92	-1.45	24.15	-0.35	-0.22	24.06	1.07	0.07
5BB-4	23	0.28	0.53	20.87	1.23	2.37	21.2	0.98	2.9	22.42	0.3	1.01	28.26	-0.67	-2.94
		①			②			③			④			⑤
	L	A	B	L	A	B	L	A	B	L	A	B	L	A	B
河岸-1	25.76	1.16	-0.17	30.32	-0.82	-2.73	21.86	1.35	1.25	21.99	2.62	2.42	24.93	1.16	0.16
河岸-2	20.98	1.79	2.44	29.1	0.54	-2.83	22.09	2.5	2.03	27.95	1.2	-1.52	30.46	-1.22	-2.61
河岸-3	23.65	2.55	1.76	24.36	3.95	1.05	23.85	0.72	-0.42	20.61	2.48	3.04	27.6	-0.53	-1.54
河岸-4	32.64	-1.79	-2.74	22.87	3.36	1.54	25.04	0.13	-0.86	28.61	-0.89	-1.61	25.29	1.42	-0.13
		①			②			③			④			⑤
	L	A	B	L	A	B	L	A	B	L	A	B	L	A	B
S04-1	26.12	-0.11	0.01	26.55	0.53	-1.17	19.37	3.14	4.65	19.91	3.24	4.06	27.99	0.71	-1.35
S04-2	23.83	0.56	0.83	23.9	0.95	0.36	20.08	4	4.19	20.47	2.33	3.98	27.74	2.58	-0.42
S04-3	26.94	0	-0.96	21.61	2.65	2.25	21.29	2.93	2.72	21.44	2.1	3.24	21.65	3.47	2.57
S04-4	22.76	1.44	2.37	24.92	0.05	0.46	20.55	1.32	2.71	20.88	2.2	3.06	25.82	1.25	-0.25
		①			②			③			④			⑤
	L	A	B	L	A	B	L	A	B	L	A	B	L	A	B
140R-1	32.94	8.17	3.74	25.82	2.39	0.26	21.64	2.62	2.13	21.53	3.6	2.48	26.47	0.62	-0.98
140R-2	31.09	8.71	5.86	31.47	-0.57	-3.14	21.92	3.56	2.14	25.63	1.4	-1.24	29.38	-0.1	-2.49
140R-3	28.26	7.05	4.81	23.97	0.76	0.53	20.98	3.09	2.65	21.67	5.25	3.43	31.28	-0.02	-3.35
140R-4	31.51	5.9	2.52	26.53	1.71	-1.27	26.22	-0.14	-1.42	24.73	2.49	0.48	26.12	0.69	-0.34
		①			②			③			④			⑤
	L	A	B	L	A	B	L	A	B	L	A	B	L	A	B
3309M-1	25.29	1.17	0.25	28.02	-0.82	-0.89	25.74	2.43	0.01	34.31	7.1	9.48	23.88	0.35	0.3
3309M-2	26.99	-0.33	-0.99	23.26	0.46	1.1	27.79	10.1	2.78	33.09	7.54	3.58	23.15	0.91	0.81
3309M-3	30.89	-1.37	-1.77	25.81	-0.29	-0.32	31.19	8.35	2.06	31.87	7.96	8.29	22.83	2.21	1.63
3309M-4	23.38	0.65	0.81	24.18	0.43	0.4	27.49	7.87	1.54	31.85	6.81	5.39	23.19	1.45	0.76
